# Supplementary material for: Hyperloop-like diffusion of long-chain molecules under confinement
Source: Nat Commun. 2023 Mar 28;14:1735. doi: 10.1038/s41467-023-37455-3 (PMC10050162; doi:10.1038/s41467-023-37455-3)
Supplement: Supplementary file 7 — Source Data file [file 41467_2023_37455_MOESM7_ESM.xlsx]

## Sheet: figure 1f
Supplementary data 1
	Deviation angle between the axial direction of the channel model with different radius and the end-to-end line of the C12 molecule.
	angle	7 AI	8AI	9 AI	10 AI	11 AI	12 AI
	0.5	0.20208	0.71901	0.89453	0.38922	0.23198	0.16094
	1	3.07	2.73099	2.64662	1.19203	0.66964	0.4824
	1.5	16.9154	6.18688	4.2962	1.88099	1.10885	0.785
	2	37.2609	11.1329	5.79016	2.5462	1.46885	1.03276
	2.5	31.9475	16.2208	7.04932	3.07089	1.77802	1.24411
	3	9.69193	19.1332	8.04474	3.53505	2.02734	1.41448
	3.5	0.89427	18.0808	8.78802	3.95583	2.23188	1.56708
	4	0.01771	13.4568	9.15927	4.2438	2.42188	1.68089
	4.5	0.00015625	7.71375	9.23734	4.46312	2.56917	1.7813
	5	0	3.33099	8.91995	4.67036	2.68104	1.83312
	5.5	0	1.0374	8.27344	4.83812	2.77578	1.89901
	6	0	0.22542	7.33911	4.96042	2.87802	1.93792
	6.5	0	0.02807	6.12042	5.00922	2.95599	1.97542
	7	0	0.00281	4.8138	5.06807	3.02693	2.0263
	7.5	0	0.000104167	3.55255	5.07162	3.07453	2.03604
	8	0	0	2.34385	5.05823	3.13188	2.09891
	8.5	0	0	1.40255	4.94068	3.20682	2.11005
	9	0	0	0.74604	4.85526	3.2551	2.11583
	9.5	0	0	0.34505	4.67693	3.32859	2.13115
	10	0	0	0.14427	4.40255	3.33594	2.16922
	10.5	0	0	0.05927	4.07484	3.38698	2.16505
	11	0	0	0.02339	3.68562	3.43099	2.18458
	11.5	0	0	0.00677	3.22495	3.43214	2.21979
	12	0	0	0.0026	2.72339	3.45276	2.23297
	12.5	0	0	0.000625	2.20833	3.45193	2.27651
	13	0	0	0.000104167	1.72547	3.43297	2.31208
	13.5	0	0	0	1.25438	3.37328	2.30021
	14	0	0	0	0.87229	3.33802	2.32984
	14.5	0	0	0	0.57688	3.21703	2.36005
	15	0	0	0	0.35734	3.0962	2.36943
	15.5	0	0	0	0.21281	2.89562	2.41151
	16	0	0	0	0.11833	2.70823	2.39917
	16.5	0	0	0	0.06745	2.44203	2.42432
	17	0	0	0	0.0351	2.14385	x
	17.5	0	0	0	0.01714	1.86109	2.42328
	18	0	0	0	0.00802	1.54448	2.45135
	18.5	0	0	0	0.00443	1.245	2.43135
	19	0	0	0	0.00229	0.96958	2.39786
	19.5	0	0	0	0.00141	0.72807	2.35828
	20	0	0	0	0.000208333	0.53625	2.29958
	20.5	0	0	0	0.0003125	0.37844	2.23276
	21	0	0	0	0.00015625	0.25818	2.14719
	21.5	0	0	0	0.000104167	0.17141	2.0151
	22	0	0	0	0	0.115	1.91792
	22.5	0	0	0	5.20833e-05	0.07984	1.74865
	23	0	0	0	5.20833e-05	0.05276	1.58776
	23.5	0	0	0	0	0.03281	1.41391
	24	0	0	0	5.20833e-05	0.02016	1.23698
	24.5	0	0	0	0	0.01516	1.07037
	25	0	0	0	0	0.00901	0.89563
	25.5	0	0	0	0	0.00641	0.73167
	26	0	0	0	0	0.00391	0.60755
	26.5	0	0	0	0	0.00391	0.49573
	27	0	0	0	0	0.00177	0.40219
	27.5	0	0	0	0	0.00115	0.32099
	28	0	0	0	0	0.0013	0.25896
	28.5	0	0	0	0	0.00078125	0.21391
	29	0	0	0	0	0.000625	0.17036
	29.5	0	0	0	0	0.000416667	0.13714
	30	0	0	0	0	0.0003125	0.11094
	30.5	0	0	0	0	0.000208333	0.09401
	31	0	0	0	0	0.00046875	0.07854
	31.5	0	0	0	0	0.000520833	0.06245
	32	0	0	0	0	5.20833e-05	0.05563
	32.5	0	0	0	0	0	0.04891
	33	0	0	0	0	0.00015625	0.04099
	33.5	0	0	0	0	0.000104167	0.03552
	34	0	0	0	0	5.20833e-05	0.03036
	34.5	0	0	0	0	0	0.02682
	35	0	0	0	0	0.000208333	0.02562
	35.5	0	0	0	0	5.20833e-05	0.0238
	36	0	0	0	0	5.20833e-05	0.02083
	36.5	0	0	0	0	5.20833e-05	0.01875
	37	0	0	0	0	0	0.01703
	37.5	0	0	0	0	0	0.01443
	38	0	0	0	0	0	0.0126
	38.5	0	0	0	0	0	0.01229
	39	0	0	0	0	0	0.01109
	39.5	0	0	0	0	0	0.01057
	40	0	0	0	0	0	0.00901
	40.5	0	0	0	0	0	0.00844
	41	0	0	0	0	0	0.00938
	41.5	0	0	0	0	0	0.00849
	42	0	0	0	0	0	0.00703
	42.5	0	0	0	0	0	0.00719
	43	0	0	0	0	0	0.00667
	43.5	0	0	0	0	0	0.00516
	44	0	0	0	0	0	0.00578
	44.5	0	0	0	0	0	0.00484
	45	0	0	0	0	0	0.00479
	45.5	0	0	0	0	0	0.00427
	46	0	0	0	0	0	0.00458
	46.5	0	0	0	0	0	0.00464
	47	0	0	0	0	0	0.00396
	47.5	0	0	0	0	0	0.00375
	48	0	0	0	0	0	0.00406
	48.5	0	0	0	0	0	0.00401
	49	0	0	0	0	0	0.00349
	49.5	0	0	0	0	0	0.0037
	50	0	0	0	0	0	0.00323
	50.5	0	0	0	0	0	0.00339
	51	0	0	0	0	0	0.00276
	51.5	0	0	0	0	0	0.0038
	52	0	0	0	0	0	0.00323
	52.5	0	0	0	0	0	0.00292
	53	0	0	0	0	0	0.00375
	53.5	0	0	0	0	0	0.0037
	54	0	0	0	0	0	0.00422
	54.5	0	0	0	0	0	0.00365
	55	0	0	0	0	0	0.00339
	55.5	0	0	0	0	0	0.00339
	56	0	0	0	0	0	0.00359
	56.5	0	0	0	0	0	0.00438
	57	0	0	0	0	0	0.0038
	57.5	0	0	0	0	0	0.00286
	58	0	0	0	0	0	0.00333
	58.5	0	0	0	0	0	0.00443
	59	0	0	0	0	0	0.00432
	59.5	0	0	0	0	0	0.00401
	60	0	0	0	0	0	0.0037
	60.5	0	0	0	0	0	0.00365
	61	0	0	0	0	0	0.00354
	61.5	0	0	0	0	0	0.00365
	62	0	0	0	0	0	0.00354
	62.5	0	0	0	0	0	0.00354
	63	0	0	0	0	0	0.00333
	63.5	0	0	0	0	0	0.00401
	64	0	0	0	0	0	0.00359
	64.5	0	0	0	0	0	0.00401
	65	0	0	0	0	0	0.00406
	65.5	0	0	0	0	0	0.00333
	66	0	0	0	0	0	0.00307
	66.5	0	0	0	0	0	0.00318
	67	0	0	0	0	0	0.00359
	67.5	0	0	0	0	0	0.00297
	68	0	0	0	0	0	0.00266
	68.5	0	0	0	0	0	0.00339
	69	0	0	0	0	0	0.00297
	69.5	0	0	0	0	0	0.0026
	70	0	0	0	0	0	0.0026
	70.5	0	0	0	0	0	0.00349
	71	0	0	0	0	0	0.00333
	71.5	0	0	0	0	0	0.00302
	72	0	0	0	0	0	0.00281
	72.5	0	0	0	0	0	0.00224
	73	0	0	0	0	0	0.00302
	73.5	0	0	0	0	0	0.00406
	74	0	0	0	0	0	0.00286
	74.5	0	0	0	0	0	0.00333
	75	0	0	0	0	0	0.00276
	75.5	0	0	0	0	0	0.00292
	76	0	0	0	0	0	0.00271
	76.5	0	0	0	0	0	0.00286
	77	0	0	0	0	0	0.00286
	77.5	0	0	0	0	0	0.0025
	78	0	0	0	0	0	0.00266
	78.5	0	0	0	0	0	0.00255
	79	0	0	0	0	0	0.00266
	79.5	0	0	0	0	0	0.00302
	80	0	0	0	0	0	0.00286
	80.5	0	0	0	0	0	0.00297
	81	0	0	0	0	0	0.00302
	81.5	0	0	0	0	0	0.0024
	82	0	0	0	0	0	0.00307
	82.5	0	0	0	0	0	0.0026
	83	0	0	0	0	0	0.00297
	83.5	0	0	0	0	0	0.00281
	84	0	0	0	0	0	0.00302
	84.5	0	0	0	0	0	0.0026
	85	0	0	0	0	0	0.00271
	85.5	0	0	0	0	0	0.00266
	86	0	0	0	0	0	0.00281
	86.5	0	0	0	0	0	0.00307
	87	0	0	0	0	0	0.00349
	87.5	0	0	0	0	0	0.00318
	88	0	0	0	0	0	0.00302
	88.5	0	0	0	0	0	0.00271
	89	0	0	0	0	0	0.00266
	89.5	0	0	0	0	0	0.00276
	90	0	0	0	0	0	0.00344
	90.5	0	0	0	0	0	0
	91	0	0	0	0	0	0
	91.5	0	0	0	0	0	0
	92	0	0	0	0	0	0
	92.5	0	0	0	0	0	0
	93	0	0	0	0	0	0
	93.5	0	0	0	0	0	0
	94	0	0	0	0	0	0
	94.5	0	0	0	0	0	0
	95	0	0	0	0	0	0
	95.5	0	0	0	0	0	0
	96	0	0	0	0	0	0
	96.5	0	0	0	0	0	0
	97	0	0	0	0	0	0
	97.5	0	0	0	0	0	0
	98	0	0	0	0	0	0
	98.5	0	0	0	0	0	0
	99	0	0	0	0	0	0
	99.5	0	0	0	0	0	0
	100	0	0	0	0	0	0

## Sheet: figure 2a
Supplementary data 2
		The self-diffusion coefficients of n-butane (C4) in the 1-D channel zeolite at various temperatures
			298 K	473 K	773 K
		TON	0.3215	0.54517	1.14683
		MTW	2.97317	4.08933	6.23833
		AFI	3.22567	5.315	9.29333
		VFI	3.70967	8.24667	15.81

## Sheet: figure 2b
Supplementary data 3
		The self-diffusion coefficients of n-dodecane (C12) in the 1-D channel zeolite at various temperatures
			298 K	473 K	773 K
		TON	9.1567	3.5283	1.7767
		MTW	5.582	3.783	3.657
		AFI	2.83	4.32	6.93
		VFI	1.98667	4.15833	9.12167

## Sheet: figure 2c
Supplementary data 4
		The deviation angle between the axial direction of the zeolite channel and the end-to-end line of the C4 molecule at 298 K
		angle	TON	MTW	AFI	VFI
		0.5	0.03958	0.03016	0.0088	0.01019
		1	0.12542	0.09177	0.02898	0.02565
		1.5	0.20688	0.15161	0.04361	0.0463
		2	0.28677	0.2101	0.06324	0.06102
		2.5	0.35844	0.2662	0.08176	0.07852
		3	0.43354	0.3163	0.10333	0.09806
		3.5	0.50927	0.38964	0.12019	0.11306
		4	0.59	0.44333	0.13546	0.12991
		4.5	0.66135	0.49708	0.15306	0.14407
		5	0.70615	0.545	0.17185	0.16713
		5.5	0.76563	0.60651	0.19139	0.18296
		6	0.82417	0.64349	0.20157	0.19296
		6.5	0.87771	0.7138	0.21759	0.20935
		7	0.89604	0.75953	0.23102	0.22185
		7.5	0.96042	0.79542	0.25176	0.24019
		8	0.97458	0.84193	0.26889	0.25241
		8.5	1.01896	0.88302	0.28083	0.26463
		9	1.02948	0.92755	0.30111	0.26917
		9.5	1.04552	0.98089	0.30694	0.2862
		10	1.07083	0.98521	0.32454	0.30046
		10.5	1.06979	1.04474	0.34102	0.31009
		11	1.07833	1.07438	0.35009	0.32056
		11.5	1.10625	1.1088	0.36657	0.32852
		12	1.09333	1.13151	0.37083	0.34333
		12.5	1.09563	1.1637	0.38889	0.3575
		13	1.08896	1.18813	0.40389	0.35454
		13.5	1.07604	1.20156	0.41731	0.37324
		14	1.05458	1.24849	0.42648	0.40046
		14.5	1.03594	1.2474	0.43917	0.37037
		15	1.02615	1.25401	0.45204	0.37481
		15.5	1.01198	1.29417	0.44167	0.39769
		16	1.00656	1.29198	0.46519	0.39769
		16.5	0.96885	1.29849	0.4713	0.4125
		17	0.96802	1.30885	0.48324	0.4237
		17.5	0.96771	1.30896	0.50139	0.42037
		18	0.95437	1.31604	0.5112	0.43102
		18.5	0.92146	1.32662	0.50417	0.44019
		19	0.91406	1.31958	0.53185	0.43667
		19.5	0.89208	1.32552	0.54417	0.44157
		20	0.87531	1.3262	0.54259	0.44741
		20.5	0.8675	1.29734	0.54009	0.45417
		21	0.86073	1.30927	0.55361	0.45954
		21.5	0.84802	1.31474	0.57167	0.4612
		22	0.83677	1.26953	0.58009	0.47676
		22.5	0.83344	1.25005	0.58528	0.47519
		23	0.82177	1.2288	0.59185	0.47194
		23.5	0.82802	1.22687	0.59898	0.48898
		24	0.80781	1.21146	0.59759	0.48657
		24.5	0.82677	1.18813	0.60454	0.48954
		25	0.81188	1.17068	0.61139	0.50472
		25.5	0.83031	1.14401	0.62426	0.50148
		26	0.80073	1.11703	0.63426	0.50333
		26.5	0.80021	1.1075	0.65037	0.51352
		27	0.80604	1.07568	0.63509	0.505
		27.5	0.80854	1.06698	0.65741	0.51139
		28	0.80406	1.03755	0.66528	0.49398
		28.5	0.81042	1.00328	0.66176	0.50769
		29	0.81021	0.97016	0.66306	0.51963
		29.5	0.80854	0.9499	0.68222	0.51463
		30	0.81833	0.93656	0.67222	0.51833
		30.5	0.82333	0.90339	0.69259	0.51954
		31	0.82552	0.87151	0.70398	0.5262
		31.5	0.83094	0.86542	0.70222	0.54167
		32	0.82958	0.82969	0.69685	0.52481
		32.5	0.83271	0.79635	0.70509	0.5212
		33	0.83917	0.78828	0.705	0.53065
		33.5	0.85677	0.76781	0.7038	0.54389
		34	0.85198	0.74276	0.7237	0.54352
		34.5	0.83729	0.71974	0.71972	0.53704
		35	0.8501	0.71318	0.71731	0.54583
		35.5	0.8624	0.67333	0.71981	0.54111
		36	0.87344	0.66005	0.73861	0.55796
		36.5	0.87854	0.635	0.7362	0.5637
		37	0.87406	0.6026	0.74806	0.54074
		37.5	0.8949	0.58182	0.74917	0.54194
		38	0.89625	0.57281	0.7562	0.55231
		38.5	0.89302	0.55005	0.74787	0.53935
		39	0.91292	0.52323	0.74806	0.56037
		39.5	0.9025	0.51063	0.76472	0.55769
		40	0.92385	0.49641	0.7563	0.55611
		40.5	0.92021	0.47458	0.76102	0.56491
		41	0.94115	0.46182	0.74583	0.56417
		41.5	0.94719	0.45271	0.76185	0.56019
		42	0.95979	0.44104	0.75491	0.56481
		42.5	0.96677	0.42224	0.74472	0.55667
		43	0.95802	0.40297	0.75259	0.55981
		43.5	0.985	0.39396	0.76889	0.56343
		44	1.00115	0.3737	0.74685	0.56046
		44.5	0.97042	0.3676	0.74972	0.57241
		45	0.995	0.35313	0.74722	0.55556
		45.5	0.99021	0.33328	0.74111	0.58444
		46	0.98438	0.32448	0.7388	0.58574
		46.5	1.00844	0.32167	0.74324	0.57213
		47	0.99146	0.30552	0.72731	0.57454
		47.5	0.98938	0.29208	0.73463	0.56861
		48	0.97135	0.28208	0.74315	0.58907
		48.5	0.95719	0.27526	0.73454	0.58574
		49	0.96302	0.26885	0.71778	0.60037
		49.5	0.95031	0.26438	0.71167	0.57157
		50	0.93781	0.26234	0.70148	0.57148
		50.5	0.91542	0.24755	0.69074	0.58833
		51	0.88073	0.24229	0.7075	0.57861
		51.5	0.87917	0.23344	0.68787	0.58972
		52	0.84396	0.22708	0.66593	0.59778
		52.5	0.80667	0.21646	0.6575	0.58694
		53	0.79063	0.215	0.66185	0.58806
		53.5	0.75635	0.21156	0.63593	0.59954
		54	0.72792	0.20443	0.65037	0.59676
		54.5	0.68604	0.20047	0.62963	0.60694
		55	0.64958	0.19521	0.64241	0.6
		55.5	0.60167	0.1888	0.62843	0.59565
		56	0.55365	0.18411	0.61731	0.60685
		56.5	0.51917	0.18625	0.60843	0.62296
		57	0.47479	0.1774	0.59907	0.61481
		57.5	0.42917	0.18224	0.61028	0.60981
		58	0.40135	0.17339	0.59093	0.59731
		58.5	0.34823	0.16948	0.57944	0.60056
		59	0.31427	0.17505	0.58417	0.61685
		59.5	0.26875	0.16552	0.57296	0.61241
		60	0.2326	0.16974	0.55556	0.62213
		60.5	0.21073	0.1624	0.53241	0.62426
		61	0.17771	0.16688	0.55148	0.63519
		61.5	0.15313	0.16573	0.54287	0.6362
		62	0.11865	0.15927	0.54398	0.63333
		62.5	0.10479	0.16198	0.5413	0.63102
		63	0.08198	0.15359	0.53222	0.6475
		63.5	0.07417	0.15578	0.5313	0.65194
		64	0.05229	0.1549	0.51407	0.63981
		64.5	0.04271	0.15672	0.51639	0.64389
		65	0.03292	0.15729	0.49676	0.64528
		65.5	0.03115	0.15958	0.52426	0.64639
		66	0.02344	0.16083	0.51685	0.67481
		66.5	0.01885	0.16286	0.49444	0.66398
		67	0.01313	0.1637	0.49769	0.68713
		67.5	0.01094	0.16458	0.50944	0.66102
		68	0.00927	0.16849	0.5	0.67769
		68.5	0.00708	0.16792	0.50444	0.67935
		69	0.00615	0.1649	0.51333	0.6963
		69.5	0.00635	0.17406	0.50213	0.68824
		70	0.00542	0.17422	0.50213	0.695
		70.5	0.00406	0.18167	0.50333	0.68778
		71	0.00313	0.18802	0.50731	0.70333
		71.5	0.00365	0.19042	0.50537	0.69731
		72	0.00281	0.195	0.50306	0.68935
		72.5	0.00177	0.19547	0.49861	0.70519
		73	0.0024	0.20438	0.51269	0.7162
		73.5	0.000833333	0.21104	0.50917	0.71769
		74	0.00177	0.21495	0.51852	0.71444
		74.5	0.00208	0.22422	0.51657	0.73435
		75	0.00167	0.23104	0.51435	0.75611
		75.5	0.000833333	0.23776	0.53759	0.75481
		76	0.00167	0.24333	0.535	0.7362
		76.5	0.0003125	0.24953	0.53731	0.75528
		77	0.000729167	0.26729	0.52991	0.76787
		77.5	0.00125	0.2688	0.53991	0.75981
		78	0.00104	0.27911	0.56176	0.7762
		78.5	0.000729167	0.29833	0.57333	0.77972
		79	0.0003125	0.30286	0.56204	0.78361
		79.5	0.000625	0.30943	0.56417	0.79
		80	0.000208333	0.3224	0.56333	0.77306
		80.5	0.0003125	0.32474	0.56704	0.81037
		81	0.000729167	0.34224	0.58583	0.81444
		81.5	0.0003125	0.35255	0.58917	0.81546
		82	0.000625	0.36578	0.59907	0.82
		82.5	0	0.37484	0.59333	0.83
		83	0.0003125	0.38411	0.60444	0.82194
		83.5	0.000208333	0.39563	0.60472	0.83139
		84	0.000104167	0.39818	0.61306	0.8387
		84.5	0	0.41042	0.60222	0.83333
		85	0	0.43339	0.61102	0.8313
		85.5	0	0.42891	0.62176	0.85333
		86	0.0003125	0.43672	0.63074	0.84713
		86.5	0	0.44609	0.61167	0.86139
		87	0.000104167	0.45813	0.62898	0.85259
		87.5	0	0.45375	0.63111	0.85278
		88	0.000104167	0.4538	0.63037	0.85565
		88.5	0.000104167	0.46995	0.62417	0.86093
		89	0	0.46813	0.63917	0.84954
		89.5	0.000104167	0.4774	0.63694	0.87713
		90	0.000104167	0.47292	0.64889	0.83806
		90.5	0	0.00521	0.00657	0.01019
		91	0	0	0	0
		91.5	0	0	0	0
		92	0	0	0	0
		92.5	0	0	0	0
		93	0	0	0	0
		93.5	0	0	0	0
		94	0	0	0	0
		94.5	0	0	0	0
		95	0	0	0	0
		95.5	0	0	0	0
		96	0	0	0	0
		96.5	0	0	0	0
		97	0	0	0	0
		97.5	0	0	0	0
		98	0	0	0	0
		98.5	0	0	0	0
		99	0	0	0	0
		99.5	0	0	0	0
		100	0	0	0	0

## Sheet: figure 2d
Supplementary data 5
		The deviation angle between the axial direction of the zeolite channel and the end-to-end line of the C12 molecule at 298 K
		angle	TON	MTW	AFI	VFI
		0	0	0	0	0.07333
		0.5	1.22917	0.69187	0.24019	0.21944
		1	3.61635	2.0662	0.72278	0.365
		1.5	5.58458	3.33943	1.17269	0.48519
		2	7.19083	4.50771	1.58454	0.60815
		2.5	8.25969	5.47927	1.98833	0.68269
		3	8.75469	6.24771	2.30343	0.76056
		3.5	8.80281	6.85073	2.6113	0.8288
		4	8.38646	7.15818	2.85667	0.88093
		4.5	7.70198	7.25266	3.0788	0.89694
		5	7.00292	7.17229	3.26343	0.94898
		5.5	6.18188	6.85698	3.45528	0.96296
		6	5.37187	6.39672	3.55528	0.97167
		6.5	4.6076	5.82766	3.66667	0.99241
		7	3.86448	5.19813	3.795	0.98556
		7.5	3.15865	4.55141	3.85769	1.00583
		8	2.55073	3.86969	3.89667	1.00805
		8.5	1.96708	3.26781	3.92546	1.02343
		9	1.52094	2.6526	3.95139	1.00519
		9.5	1.15354	2.19099	3.93491	1.01046
		10	0.82719	1.74203	3.95306	0.99657
		10.5	0.60927	1.40583	3.90343	1.01232
		11	0.46156	1.10068	3.84037	1.01741
		11.5	0.33885	0.85885	3.74796	0.9988
		12	0.25031	0.67703	3.64481	1
		12.5	0.19	0.53682	3.48898	1.02111
		13	0.14625	0.41005	3.30657	1.01195
		13.5	0.1	0.33016	3.10685	0.9938
		14	0.07135	0.26266	2.87074	1.01732
		14.5	0.04635	0.21026	2.57657	1.00583
		15	0.02781	0.1638	2.27935	1.01556
		15.5	0.01448	0.12807	2.00944	1.01981
		16	0.00615	0.10547	1.69157	1.02009
		16.5	0.00292	0.08219	1.44583	1.05055
		17	0.000833333	0.06167	1.14056	1.01491
		17.5	0.000416667	0.05698	0.88815	1.04232
		18	0	0.04453	0.69481	1.0375
		18.5	0	0.03646	0.50102	1.03732
		19	0	0.03208	0.34546	1.01843
		19.5	0	0.02615	0.24287	1.04491
		20	0	0.025	0.14861	1.0238
		20.5	0	0.01932	0.09565	1.02204
		21	0	0.01568	0.05991	1.00398
		21.5	0	0.01531	0.04324	0.99204
		22	0	0.01234	0.03037	0.96315
		22.5	0	0.01214	0.02056	0.96806
		23	0	0.00885	0.01417	0.95806
		23.5	0	0.00844	0.01222	0.94602
		24	0	0.00781	0.00944	0.93824
		24.5	0	0.00557	0.00685	0.92583
		25	0	0.00568	0.00454	0.91222
		25.5	0	0.00443	0.00417	0.8937
		26	0	0.00312	0.00296	0.9062
		26.5	0	0.00193	0.00241	0.89333
		27	0	0.00172	0.00204	0.88083
		27.5	0	0.0009375	0.00102	0.88574
		28	0	0.00078125	0.000833333	0.87037
		28.5	0	0.000677083	0.0012	0.8875
		29	0	0.00015625	0.000277778	0.8688
		29.5	0	0.000208333	0.000185185	0.8787
		30	0	5.20833e-05	0.000277778	0.88296
		30.5	0	0	9.25926e-05	0.86713
		31	0	0	9.25926e-05	0.86963
		31.5	0	5.20833e-05	0	0.85935
		32	0	0	0	0.87176
		32.5	0	0	0	0.86704
		33	0	0	0	0.87926
		33.5	0	0	0	0.88639
		34	0	0	0	0.86935
		34.5	0	0	0	0.87593
		35	0	0	0	0.86231
		35.5	0	0	0	0.87306
		36	0	0	0	0.85
		36.5	0	0	0	0.84731
		37	0	0	0	0.83426
		37.5	0	0	0	0.82806
		38	0	0	0	0.82463
		38.5	0	0	0	0.7988
		39	0	0	0	0.77815
		39.5	0	0	0	0.77241
		40	0	0	0	0.76056
		40.5	0	0	0	0.73741
		41	0	0	0	0.72565
		41.5	0	0	0	0.70759
		42	0	0	0	0.67796
		42.5	0	0	0	0.67343
		43	0	0	0	0.64796
		43.5	0	0	0	0.61509
		44	0	0	0	0.59241
		44.5	0	0	0	0.57963
		45	0	0	0	0.54713
		45.5	0	0	0	0.5
		46	0	0	0	0.48565
		46.5	0	0	0	0.47602
		47	0	0	0	0.43481
		47.5	0	0	0	0.4187
		48	0	0	0	0.40037
		48.5	0	0	0	0.39
		49	0	0	0	0.37093
		49.5	0	0	0	0.36093
		50	0	0	0	0.35204
		51	0	0	0	0.34491
		51.5	0	0	0	0.33463
		52	0	0	0	0.33861
		52.5	0	0	0	0.31343
		53	0	0	0	0.31713
		53.5	0	0	0	0.32639
		54	0	0	0	0.31491
		54.5	0	0	0	0.32444
		55	0	0	0	0.30852
		55.5	0	0	0	0.29963
		56	0	0	0	0.30972
		56.5	0	0	0	0.30889
		57	0	0	0	0.30833
		57.5	0	0	0	0.30491
		58	0	0	0	0.30278
		58.5	0	0	0	0.2963
		59	0	0	0	0.30454
		59.5	0	0	0	0.29176
		60	0	0	0	0.29278
		60.5	0	0	0	0.29
		61	0	0	0	0.30176
		61.5	0	0	0	0.2912
		62	0	0	0	0.29463
		62.5	0	0	0	0.27056
		63	0	0	0	0.26722
		63.5	0	0	0	0.26759
		64	0	0	0	0.26185
		64.5	0	0	0	0.24898
		65	0	0	0	0.24093
		65.5	0	0	0	0.23417
		66	0	0	0	0.21972
		66.5	0	0	0	0.21565
		67	0	0	0	0.20991
		67.5	0	0	0	0.19787
		68	0	0	0	0.18519
		68.5	0	0	0	0.17935
		69	0	0	0	0.17463
		69.5	0	0	0	0.16935
		70	0	0	0	0.16454
		70.5	0	0	0	0.15278
		71	0	0	0	0.14981
		71.5	0	0	0	0.1575
		72	0	0	0	0.1412
		72.5	0	0	0	0.14435
		73	0	0	0	0.14519
		73.5	0	0	0	0.14204
		74	0	0	0	0.14139
		74.5	0	0	0	0.13657
		75	0	0	0	0.12935
		75.5	0	0	0	0.13287
		76	0	0	0	0.13954
		76.5	0	0	0	0.13926
		77	0	0	0	0.13602
		77.5	0	0	0	0.13296
		78	0	0	0	0.13898
		78.5	0	0	0	0.1462
		79	0	0	0	0.13722
		79.5	0	0	0	0.1388
		80	0	0	0	0.14565
		80.5	0	0	0	0.14
		81	0	0	0	0.15315
		81.5	0	0	0	0.14981
		82	0	0	0	0.15065
		82.5	0	0	0	0.15806
		83	0	0	0	0.1563
		83.5	0	0	0	0.15806
		84	0	0	0	0.16519
		84.5	0	0	0	0.1638
		85	0	0	0	0.16694
		85.5	0	0	0	0.16241
		86	0	0	0	0.17491
		86.5	0	0	0	0.1712
		87	0	0	0	0.18093
		87.5	0	0	0	0.18528
		88	0	0	0	0.18972
		88.5	0	0	0	0.18315
		89	0	0	0	0.19306
		89.5	0	0	0	0.19093
		90	0	0	0	0.18778
		90.5	0	0	0	0.000648148
		91	0	0	0	0
		91.5	0	0	0	0
		92	0	0	0	0
		92.5	0	0	0	0
		93	0	0	0	0
		93.5	0	0	0	0
		94	0	0	0	0
		94.5	0	0	0	0
		95	0	0	0	0
		95.5	0	0	0	0
		96	0	0	0	0
		96.5	0	0	0	0
		97	0	0	0	0
		97.5	0	0	0	0
		98	0	0	0	0
		98.5	0	0	0	0
		99	0	0	0	0
		99.5	0	0	0	0
		100	0	0	0	0

## Sheet: figure 4d
Supplementary data 6
			The diffusion coefficients of the rigid-C12 (linear chain) in the 1-D channel of the zeolite.
				298 K	473 K	773 K
			TON	25.72	29.6883	30.8033
			MTW	11.965	22.5333	27.305
			AFI	5.62833	9.52167	16.5417
			VFI	4.06167	7.11667	13.4533

## Sheet: Supplementary Figure 5a
Supplementary data 7
			The self-diffusion coefficients of methane (C1) in the 1-D channel zeolite at various temperatures
				298 K	473 K	773 K
			TON	0.57867	0.99967	1.65683
			MTW	2.31967	4.00883	6.57667
			AFI	2.64617	4.92983	8.69833
			VFI	5.93833	12.1483	23.15

## Sheet: Supplementary Figure 5b
Supplementary data 8
			The self-diffusion coefficients of n-octane (C8) in the 1-D channel zeolite at various temperatures
				298 K	473 K	773 K
			TON	4.64	2.73333	1.79833
			MTW	6.35333	4.41333	5.73167
			AFI	2.57667	4.43833	8.80667
			VFI	2.035	4.255	7.98
